# Supplementary material for: Dissecting the Mutational Landscape of Cutaneous Melanoma: An Omic Analysis Based on Patients from Greece
Source: Cancers (Basel). 2018 Mar 29;10(4):96. doi: 10.3390/cancers10040096 (PMC5923351; doi:10.3390/cancers10040096)
Supplement: Supplementary file 1 [file cancers-10-00096-s001.zip]

Archive with 2 entries (2 files):
- Figure S1.pdf
- Table S1.xlsx
